# Supplementary material for: Reduced Expression of Slc Genes in the VTA and NAcc of Male Mice with Positive Fighting Experience
Source: Genes (Basel). 2021 Jul 20;12(7):1099. doi: 10.3390/genes12071099 (PMC8306410; doi:10.3390/genes12071099)
Supplement: Supplementary file 1 [file genes-12-01099-s001.zip]

Archive with 2 entries (1 files):
- genes-1247692-supplementary/
- genes-1247692-supplementary/genes-1247692-supplementary.xlsx
