# Supplementary material for: Reduced Expression of Slc Genes in the VTA and NAcc of Male Mice with Positive Fighting Experience
Source: Genes (Basel). 2021 Jul 20;12(7):1099. doi: 10.3390/genes12071099 (PMC8306410; doi:10.3390/genes12071099)
Supplement: Supplementary file 1 [file genes-12-01099-s001.zip › genes-1247692-supplementary/genes-1247692-supplementary.xlsx]

## Sheet: Supplementary Table 1
Supplement Table 1. Expression level (FPKM) of the Slc DEGs in the VTA, Nacc and PFC.
Here bold indicates upregulated genes
VTA
gene symbol	C1	C2	C3	W1	W2	W3	Controls FPKM, means	Winners FPKM, means	log2 (fold change)	P value	q value	Winners vs Controls	Gene description
Slc5a11	1.24932	1.19342	0.768966	0.718354	0.573862	0.607705	1.07057	0.633307	-0.757402	0.01335	0.800557	▼	sodium/glucose cotransporter
Slc6a2	8.87132	6.25382	7.83029	15.9136	10.7949	4.66626	7.65181	10.4583	0.450769	0.0069	0.657042	ΔΔ	neurotransmitter transporter, noradrenaline
Slc6a4	0.867454	2.47588	11.7527	23.9987	4.61841	1.36182	5.03202	9.99298	0.989777	5e-05	0.0204833	ΔΔΔΔ*	neurotransmitter transporter, serotonin
Slc12a4	24.8799	34.041	14.4716	16.1961	16.7146	20.382	24.4642	17.7642	-0.461693	0.0145	0.812209	▼	potassium/chloride transporters
Slc12a9	12.472	19.4632	10.6601	11.2227	10.0962	10.5407	14.1984	10.6199	-0.418962	0.0343	0.998355	▼	potassium/chloride transporters
Slc17a7	13.596	14.2666	4.35446	18.1093	30.8863	12.7742	10.739	20.5899	0.939078	5e-05	0.0204833	ΔΔΔΔ*	vesicular glutamate transporter
Slc17a8	0.818148	0.863024	1.0638	2.61816	1.09924	0.698773	0.914992	1.47206	0.686002	0.0048	0.550592	ΔΔ	vesicular glutamate transporter
Slc18a3	47.9148	44.1045	11.3626	17.209	17.4155	32.2638	34.4606	22.2961	-0.628158	0.03045	0.976171	▼	vesicular monoamine transporter
Slc22a3	0.189646	0.169314	0.716911	1.4098	0.586905	0.168914	0.358624	0.721873	1.00927	0.00355	0.465726	ΔΔ	organic cation transporter
Slc27a1	42.5708	64.9532	36.697	33.0924	35.26	38.8511	48.0736	35.7345	-0.427928	0.0087	0.716231	▼▼	fatty acid transporter
Slc28a3	1.08067	0.767737	0.647798	0.559215	0.443545	0.510617	0.832068	0.504459	-0.721964	0.00765	0.696433	▼▼	sodium-coupled nucleoside transporter
Slc29a4	23.5425	32.045	13.0521	16.0613	16.1239	20.9343	22.8798	17.7065	-0.369799	0.0241	0.934871	▼	nucleoside transporter
Slc32a1	104.81	150.48	63.5935	86.1076	72.9177	82.2648	106.294	80.4301	-0.402259	0.0163	0.833492	▼	GABA and glycine vesicular transporter
Slc35e1	179.062	214.474	141.454	25.6505	27.4953	27.3551	178.33	26.8336	-2.73244	5e-05	0.0204833	▼▼▼▼*	nucleoside-sugar transporter
Slc38a10	21.7451	33.0961	20.2	17.5875	20.163	21.7678	25.0137	19.8394	-0.334349	0.0335	0.998007	▼	putative sodium-coupled neutral amino acid transporter
Slc39a13	16.0692	27.7736	11.9394	12.2878	12.6254	14.8213	18.5941	13.2448	-0.489414	0.01035	0.748713	▼	metal ion transporter
Slco3a1	30.0164	40.9258	20.338	23.1069	23.2055	25.2985	30.4267	23.8703	-0.350123	0.03705	0.998777	▼	organic anion transporter
Upregulation - ΔΔ - P < 0.01; ΔΔΔΔ - P < 0.0001; * q < 0.05							Downregulation -▼- P < 0.05; ▼▼ - P < 0.01; ▼▼▼▼- P < 0.0001
NAcc
gene symbol	C1	C2	C3	W1	W2	W3	Controls FPKM, means	Winners FPKM, means	log2 (fold change)	Pvalue	q value	Winners vs Controls	Gene description
Slc1a5	2.83369	1.81576	1.99622	1.22792	1.01715	1.47616	2.2021	1.23773	-0.83118	0.00125	0.069005	▼▼	neutral amino acid transporter
Slc2a4	1.25486	1.18092	1.05352	1.023	0.640185	0.654582	1.15614	0.770831	-0.584831	0.04755	0.969525	▼	facilitated glucose transporter
Slc4a2	13.9957	10.0129	27.221	14.1032	8.335	18.9507	16.9688	13.7651	-0.301871	0.01805	0.54749	▼	anion exchanger
Slc4a5	0.96292	0	7.08438	1.34597	0.0340675	3.36145	2.66419	1.57668	-0.756805	0.0004	0.0273287	▼▼▼*	sodium bicarbonate cotransporter
Slc4a11	1.41207	2.15992	1.78485	1.74323	3.24358	2.57317	1.77469	2.51534	0.503182	0.0192	0.574792	Δ	sodium bicarbonate transporter-like
Slc5a5	9.68295	8.12215	8.19232	6.71382	3.75319	7.1719	8.6138	5.86605	-0.55426	0.0002	0.01492	▼▼▼*	sodium iodide cotransporter
Slc5a7	10.2355	7.78638	9.32275	10.4585	4.76631	7.50829	9.06043	7.56041	-0.261115	0.04175	0.889941	▼	choline transporter
Slc6a12	2.67092	2.00679	1.34632	0.218481	0.142092	0.217931	1.99632	0.192404	-3.37513	5e-05	0.00431281	▼▼▼▼*	neurotransmitter transporter, betaine/GABA
Slc6a13	18.0314	16.8793	8.84712	3.30918	2.15303	1.93727	14.5009	2.46092	-2.55887	5e-05	0.00431281	▼▼▼▼*	neurotransmitter transporter, GABA
Slc6a20a	9.70337	11.7185	7.41769	3.62901	2.42951	2.28136	9.55588	2.77373	-1.78456	5e-05	0.00431281	▼▼▼▼*	neurotransmitter transporter
Slc7a11	8.12977	7.48537	5.30824	4.8087	3.58532	3.59947	6.93352	3.98939	-0.797419	5e-05	0.00431281	▼▼▼▼*	cationic amino acid transporter, y+ system
Slc12a7	2.20757	1.92222	2.25678	1.10413	0.90169	1.28728	2.11597	1.09533	-0.949949	5e-05	0.00431281	▼▼▼▼*	potassium/chloride transporter
Slc13a3	15.9762	14.8443	10.7936	7.42503	5.93828	5.64623	13.7892	6.3227	-1.12493	5e-05	0.00431281	▼▼▼▼*	sodium-dependent dicarboxylate transporter
Slc13a4	12.5145	15.3531	15.5646	2.76518	0.988361	4.52105	14.389	2.75175	-2.38654	5e-05	0.00431281	▼▼▼▼*	sodium/sulfate symporters
Slc16a12	1.6179	1.47589	1.61877	0.568363	0.662933	1.02845	1.56141	0.751751	-1.05452	5e-05	0.00431281	▼▼▼▼*	monocarboxylic acid transporter
Slc17a7	80.3691	125.995	3.78799	20.3025	240.376	35.0759	69.6516	98.467	0.499484	0.00725	0.286697	ΔΔ	vesicular glutamate transporter
Slc22a2	1.86236	2.14797	0.432136	0.097458	0.0433277	0	1.47237	0.0468119	-4.97512	0.04545	0.944662	▼	organic cation transporter
Slc22a6	6.19685	7.25525	2.66803	0.595318	0.482389	0.269039	5.34214	0.447952	-3.576	5e-05	0.00431281	▼▼▼▼*	organic anion transporter
Slc22a8	12.9825	12.6558	9.53618	5.63057	5.78931	5.1938	11.6553	5.52653	-1.07654	5e-05	0.00431281	▼▼▼▼*	organic anion transporter
Slc25a18	39.8373	34.718	42.5363	36.9761	23.2694	36.7572	38.7934	32.2614	-0.266006	0.0363	0.825332	▼	mitochondrial carrier
Slc29a4	10.2281	7.06384	18.4295	8.80491	4.14948	12.1318	11.8323	8.34257	-0.504169	0.0005	0.0322453	▼▼▼*	nucleoside transporter
Slc31a1	8.72513	6.27743	14.568	8.19403	6.08404	9.05293	9.79558	7.76042	-0.335997	0.0119	0.418959	▼	copper transporter
Slc38a2	32.5508	25.5964	21.0851	26.1429	18.4698	21.8293	26.2558	22.0997	-0.248613	0.0315	0.76002	▼	sodium-coupled neutral amino acid transporter
Slc38a11	2.64041	1.99817	1.96702	1.75012	0.956225	1.46659	2.18885	1.38786	-0.657312	0.0277	0.705328	▼	putative sodium-coupled neutral amino acid transporter
Slc41a1	22.5522	24.7349	22.2605	19.8809	19.0852	19.8604	23.0425	19.5678	-0.235822	0.0388	0.855134	▼	magnesium transporter
Slc47a1	3.30142	3.10116	0.481523	0.489706	0.137941	0.105782	2.28183	0.243842	-3.22617	5e-05	0.00431281	▼▼▼▼*	glucose, shugars, multi-drug transporter
Slco5a1	2.01836	2.03554	1.80117	1.77276	1.50325	1.33074	1.94001	1.53237	-0.340295	0.04105	0.88798	▼	organic anion transporter
Upregulation - Δ - P < 0.05; ΔΔ - P < 0.01; * q < 0.05						Downregulation -▼- P < 0.05; ▼▼▼ - P < 0.001; ▼▼▼▼- P < 0.0001
PFC
gene symbol	C1	C2	C3	W1	W2	W3	Controls FPKM, means	Winners FPKM, means	log2 (fold change)	P value	q value	Winners vs Controls	Gene description
Slc5a5	8.14153	6.66463	6.67767	6.68778	5.73361	5.62964	7.16128	6.01701	-0.25117	0.03245	0.999177	▼	sodium iodide cotransporter
Slc6a7	40.582	36.3419	34.852	33.3453	33.6005	28.5485	37.2587	31.8314	-0.227124	0.0142	0.999177	▼	neurotransmitter transporter, L-proline
Slc16a12	0.856564	0.689873	0.729012	1.12998	1.15284	0.981539	0.758483	1.08812	0.520649	0.00985	0.941915	ΔΔ	monocarboxylic acid transporter
Slc16a13	2.18155	2.68157	2.4111	2.86274	2.88577	3.31765	2.42474	3.02205	0.317698	0.02935	0.999177	Δ	monocarboxylic acid transporter
Slc17a8	1.17301	0.722943	1.03504	0.876237	0.627224	0.705896	0.976998	0.736452	-0.407763	0.03245	0.999177	▼	sodium-dependent inorganic phosphate cotransporter
Slc25a47	0.63444	0.91883	0.876995	1.26062	1.93599	1.24504	0.810088	1.48055	0.869984	0.00625	0.776402	ΔΔ	mitochondrial carrier
Slc26a4	2.24084	1.78823	2.24581	1.82584	1.3722	1.01175	2.09163	1.40326	-0.57584	0.0008	0.259356	▼▼▼	bicarbonate or chloride transporter
Slc29a3	2.15018	2.13441	2.03723	2.73572	2.35353	2.99427	2.10727	2.69451	0.354644	0.00295	0.568281	ΔΔ	nucleoside transporter
Slc35f4	6.8871	6.62399	6.83642	5.83171	6.2448	4.29083	6.7825	5.45578	-0.314032	0.005	0.72177	▼▼	nucleoside-shugar transporter
Slc38a2	20.5891	19.4984	22.9954	29.2542	21.9103	22.3098	21.0276	24.4914	0.219991	0.01815	0.999177	Δ	sodium-coupled neutral amino acid transporter
Slc39a2	3.60469	4.11303	3.23774	4.58298	3.96805	4.42415	3.65182	4.32506	0.244104	0.0462	0.999177	Δ	zinc transporter
Upregulation - Δ - P < 0.05; ΔΔ - P < 0.01; * q < 0.05						Downregulation -▼- P < 0.05; ▼▼ - P < 0.01; ▼▼▼- P < 0.001; * - q < 0.05.

## Sheet: Heat maps_HID
6.98438	40.2095
1.9375	40.2095
1.9375	6.25661
1	6.25661
1	0
1	6.25661
2.875	6.25661
2.875	0.864564
2	0.864564
2	0
2	0.864564
3.75	0.864564
3.75	0.316331
3	0.316331
3	0
3	0.316331
4.5	0.316331
4.5	0.117575
4	0.117575
4	0
4	0.117575
5	0.117575
5	0
5	0.117575
4.5	0.117575
4.5	0.316331
3.75	0.316331
3.75	0.864564
2.875	0.864564
2.875	6.25661
1.9375	6.25661
1.9375	40.2095
12.0312	40.2095
12.0312	6.5545
9.1875	6.5545
9.1875	0.935102
7.5	0.935102
7.5	0.180843
6.5	0.180843
6.5	0.0332426
6	0.0332426
6	0
6	0.0332426
7	0.0332426
7	0
7	0.0332426
6.5	0.0332426
6.5	0.180843
8.5	0.180843
8.5	0.062563
8	0.062563
8	0
8	0.062563
9	0.062563
9	0
9	0.062563
8.5	0.062563
8.5	0.180843
7.5	0.180843
7.5	0.935102
10.875	0.935102
10.875	0.230255
10	0.230255
10	0
10	0.230255
11.75	0.230255
11.75	0.0818699
11	0.0818699
11	0
11	0.0818699
12.5	0.0818699
12.5	0.0381728
12	0.0381728
12	0
12	0.0381728
13	0.0381728
13	0
13	0.0381728
12.5	0.0381728
12.5	0.0818699
11.75	0.0818699
11.75	0.230255
10.875	0.230255
10.875	0.935102
9.1875	0.935102
9.1875	6.5545
14.875	6.5545
14.875	1.84105
14	1.84105
14	0
14	1.84105
15.75	1.84105
15.75	0.883324
15	0.883324
15	0
15	0.883324
16.5	0.883324
16.5	0.388938
16	0.388938
16	0
16	0.388938
17	0.388938
17	0
17	0.388938
16.5	0.388938
16.5	0.883324
15.75	0.883324
15.75	1.84105
14.875	1.84105
14.875	6.5545
12.0312	6.5545
12.0312	40.2095
6.98438	40.2095

## Sheet: Heat maps_HID1
	C1	C2	C3	W1	W2	W3
Slc17a7	1	1	1	1	1	1
Slc6a2	1	1	1	1	1	1
Slc17a8	1	1	1	1	1	1
Slc6a4	1	1	1	1	1	1
Slc22a3	1	1	1	1	1	1
Slc12a4	1	1	1	1	1	1
Slc29a4	1	1	1	1	1	1
Slc32a1	1	1	1	1	1	1
Slco3a1	1	1	1	1	1	1
Slc12a9	1	1	1	1	1	1
Slc38a10	1	1	1	1	1	1
Slc27a1	1	1	1	1	1	1
Slc39a13	1	1	1	1	1	1
Slc18a3	1	1	1	1	1	1
Slc35e1	1	1	1	1	1	1
Slc5a11	1	1	1	1	1	1
Slc28a3	1	1	1	1	1	1

## Sheet: Heat maps_HID4
5.4375	35.4147
2.625	35.4147
2.625	1.68292
1.5	1.68292
1.5	0.733323
1	0.733323
1	0
1	0.733323
2	0.733323
2	0
2	0.733323
1.5	0.733323
1.5	1.68292
3.75	1.68292
3.75	1.33382
3	1.33382
3	0
3	1.33382
4.5	1.33382
4.5	0.526505
4	0.526505
4	0
4	0.526505
5	0.526505
5	0
5	0.526505
4.5	0.526505
4.5	1.33382
3.75	1.33382
3.75	1.68292
2.625	1.68292
2.625	35.4147
8.25	35.4147
8.25	4.43377
6.75	4.43377
6.75	1.10311
6	1.10311
6	0
6	1.10311
7.5	1.10311
7.5	0.718615
7	0.718615
7	0
7	0.718615
8	0.718615
8	0
8	0.718615
7.5	0.718615
7.5	1.10311
6.75	1.10311
6.75	4.43377
9.75	4.43377
9.75	3.56705
9	3.56705
9	0
9	3.56705
10.5	3.56705
10.5	1.10263
10	1.10263
10	0
10	1.10263
11	1.10263
11	0
11	1.10263
10.5	1.10263
10.5	3.56705
9.75	3.56705
9.75	4.43377
8.25	4.43377
8.25	35.4147
5.4375	35.4147

## Sheet: Heat maps_HID5
	C1	C2	C3	W1	W2	W3
Slc26a4	1	1	1	1	1	1
Slc35f4	1	1	1	1	1	1
Slc17a8	1	1	1	1	1	1
Slc5a5	1	1	1	1	1	1
Slc6a7	1	1	1	1	1	1
Slc39a2	1	1	1	1	1	1
Slc16a13	1	1	1	1	1	1
Slc29a3	1	1	1	1	1	1
Slc38a2	1	1	1	1	1	1
Slc16a12	1	1	1	1	1	1
Slc25a47	1	1	1	1	1	1

## Sheet: Heat maps_HID2
15.1787	26.9773
6.35742	26.9773
6.35742	8.53799
2.6875	8.53799
2.6875	2.70818
1.5	2.70818
1.5	0.690521
1	0.690521
1	0
1	0.690521
2	0.690521
2	0
2	0.690521
1.5	0.690521
1.5	2.70818
3.875	2.70818
3.875	1.3294
3	1.3294
3	0
3	1.3294
4.75	1.3294
4.75	0.546132
4	0.546132
4	0
4	0.546132
5.5	0.546132
5.5	0.254554
5	0.254554
5	0
5	0.254554
6	0.254554
6	0
6	0.254554
5.5	0.254554
5.5	0.546132
4.75	0.546132
4.75	1.3294
3.875	1.3294
3.875	2.70818
2.6875	2.70818
2.6875	8.53799
10.0273	8.53799
10.0273	3.72591
7.75	3.72591
7.75	0.272791
7	0.272791
7	0
7	0.272791
8.5	0.272791
8.5	0.142377
8	0.142377
8	0
8	0.142377
9	0.142377
9	0
9	0.142377
8.5	0.142377
8.5	0.272791
7.75	0.272791
7.75	3.72591
12.3047	3.72591
12.3047	1.70687
10.5	1.70687
10.5	0.161315
10	0.161315
10	0
10	0.161315
11	0.161315
11	0
11	0.161315
10.5	0.161315
10.5	1.70687
14.1094	1.70687
14.1094	0.844541
12.5	0.844541
12.5	0.122221
12	0.122221
12	0
12	0.122221
13	0.122221
13	0
13	0.122221
12.5	0.122221
12.5	0.844541
15.7188	0.844541
15.7188	0.473319
14.5	0.473319
14.5	0.0419327
14	0.0419327
14	0
14	0.0419327
15	0.0419327
15	0
15	0.0419327
14.5	0.0419327
14.5	0.473319
16.9375	0.473319
16.9375	0.191237
16	0.191237
16	0
16	0.191237
17.875	0.191237
17.875	0.103556
17	0.103556
17	0
17	0.103556
18.75	0.103556
18.75	0.0507781
18	0.0507781
18	0
18	0.0507781
19.5	0.0507781
19.5	0.0221073
19	0.0221073
19	0
19	0.0221073
20	0.0221073
20	0
20	0.0221073
19.5	0.0221073
19.5	0.0507781
18.75	0.0507781
18.75	0.103556
17.875	0.103556
17.875	0.191237
16.9375	0.191237
16.9375	0.473319
15.7188	0.473319
15.7188	0.844541
14.1094	0.844541
14.1094	1.70687
12.3047	1.70687
12.3047	3.72591
10.0273	3.72591
10.0273	8.53799
6.35742	8.53799
6.35742	26.9773
24	26.9773
24	19.9036
22.5	19.9036
22.5	0.174446
21.5	0.174446
21.5	0.0658982
21	0.0658982
21	0
21	0.0658982
22	0.0658982
22	0
22	0.0658982
21.5	0.0658982
21.5	0.174446
23.5	0.174446
23.5	0.162884
23	0.162884
23	0
23	0.162884
24	0.162884
24	0
24	0.162884
23.5	0.162884
23.5	0.174446
22.5	0.174446
22.5	19.9036
25.5	19.9036
25.5	1.45929
25	1.45929
25	0
25	1.45929
26	1.45929
26	0
26	1.45929
25.5	1.45929
25.5	19.9036
24	19.9036
24	26.9773
15.1787	26.9773

## Sheet: Heat maps_HID3
	C1	C2	C3	W1	W2	W3
Slc5a7	1	1	1	1	1	1
Slc25a18	1	1	1	1	1	1
Slc38a2	1	1	1	1	1	1
Slc1a5	1	1	1	1	1	1
Slc5a5	1	1	1	1	1	1
Slc38a11	1	1	1	1	1	1
Slc13a4	1	1	1	1	1	1
Slc12a7	1	1	1	1	1	1
Slc16a12	1	1	1	1	1	1
Slc2a4	1	1	1	1	1	1
Slco5a1	1	1	1	1	1	1
Slc6a20a	1	1	1	1	1	1
Slc41a1	1	1	1	1	1	1
Slc22a2	1	1	1	1	1	1
Slc22a6	1	1	1	1	1	1
Slc7a11	1	1	1	1	1	1
Slc6a12	1	1	1	1	1	1
Slc22a8	1	1	1	1	1	1
Slc6a13	1	1	1	1	1	1
Slc13a3	1	1	1	1	1	1
Slc4a2	1	1	1	1	1	1
Slc29a4	1	1	1	1	1	1
Slc4a5	1	1	1	1	1	1
Slc31a1	1	1	1	1	1	1
Slc4a11	1	1	1	1	1	1
Slc17a7	1	1	1	1	1	1

## Sheet: PCA_HID
-0.862451	0.380059
-0.907469	0.058333
0.675619	0.429873
0.98186	-0.0894409
-0.807179	0.467543
0.738693	-0.165028
-0.931182	0.281538
0.867912	0.369387
-0.87441	-0.0926517
0.348618	0.833621
0.783284	0.315773

## Sheet: PCA_HID1
-3.84287	0.693473
-1.02006	-1.42657
-2.53927	-0.314251
1.53858	2.41543
1.92782	-1.03583
3.9358	-0.332254

## Sheet: PCA_HID2
-2.76572	2.59984
-2.91009	0.399033
2.16658	2.94059
3.14864	-0.61183
-2.58847	3.19828
2.36885	-1.12889
-2.98613	1.92589
2.78323	2.52683
-2.80407	-0.633794
1.11795	5.70247
2.51185	2.16008
-3.84287	0.693473
-1.02006	-1.42657
-2.53927	-0.314251
1.53858	2.41543
1.92782	-1.03583
3.9358	-0.332254

[truncated: 4 more sheets: Supplementary Table 2, Supplementary Table 3, Supplementary Table 4, Supplementary Table 5]
